# Supplementary material for: Models for Training in Pediatric Otologic Surgery: A Systematic Review
Source: Children (Basel). 2026 Apr 18;13(4):562. doi: 10.3390/children13040562 (PMC13114958; doi:10.3390/children13040562)
Supplement: Supplementary file 1 [file children-13-00562-s001.zip]

Archive with 1 entries (1 files):
- children-4237215-supplementary.pdf
